# Supplementary material for: Synthetic promoters to induce immune-effectors into the tumor microenvironment
Source: Commun Biol. 2021 Jan 29;4:143. doi: 10.1038/s42003-021-01664-7 (PMC7846768; doi:10.1038/s42003-021-01664-7)
Supplement: Supplementary file 4 — Supplementary Data 1 [file 42003_2021_1664_MOESM4_ESM.xlsx]

## Sheet: Sheet1
Data below consist of the source data of the figures presented in manuscript “Synthetic promoters to induce immune effectors in the tumor microenvironment” by Greenshpan et al. (COMMSBIO-20-0283-T)
figure 2b
		clean			IFN			TNF			IFN+TNF
	G1K06	3.45	3.70588	3.72727	5.05714	5.20588	5	11.7273	11.2121	10.8235	56.7027	59.8857	56.9444
	G1K1	5.69697	5.81818	5.48485	8.70588	8.73529	8.55882	28.2727	27.8529	27.4706	82.7714	83.3889	81.7222
	G2K2	3.63636	3.78788	3.77419	10.7647	10.75	10.5676	46.7222	45.027	47.9429	147.368	144.974	147.868
	G3K3	3.45714	3.75758	3.65714	10.7	11.2308	11	93.2143	95.9302	100.119	206.94	210.143	220.694
figure 2c
	G1K06	G1K1	G2K2	G3K3
	3.71986	2.3572	2.73438	2.38246
	3.83181	2.41318	2.75402	2.25663
	3.81041	2.40163	2.71581	2.33362
figure 3c
	normo					hypo
	H2G2K2	0.995707	1.00429	1		1.5792	1.87251	1.7465	1.58902
	G2H2K2	0.958751	1.04125	1.05076		1.86353	2.47021	1.87665
	G2K2H2	0.998842	1.00116	1		3.54559	4.40696	4.01377	3.70829
figure 4b-d
	normo								hypo
	TNF/IFN	500	125	32	7	2			TNF/IFN	500	125	32	7	2			IFN only	IFN+hypo	TNF only	TNF+hypo
	500	68.83	65.2	61.85	58.76	36.16			500	60.36	63.94	64.7	57.08	51.61		500U	7.98	10.89	42.5	43.14
		68.01	66.32	61.23	55.71	31.68				66.46	65.3	61.03	57.7	51.12		500U	8.63	16.88	38.37	40.03
	125	54.4	51.74	45.54	38.46	32.8			125	50.04	55.21	52.14	45.67	41.36		125U	2.54	10.96	21	29
		54.49	50.38	47.02	39.98	33.59				54.58	55.87	50.35	47.39	39.37		125U	3.15	16.19	19.65	25.97
	32	30.64	30.12	25.79	15.81	11.91			32	33.45	36.63	31.92	28.02	24.52		32U	3.9	12.44	6.79	17.33
		30.66	29.72	24.21	15.85	13.56				36.14	37.57	32.04	29.88	24.17		32U	5.95	13.94	6.92	15.05
	7	13.52	10.92	10.67	6.68	5.07			7	21.31	22.89	20.17	16.59	14.24		7U	3.82	12.5	3.48	13.7
		13.72	13.11	9.76	4.87	5.37				23.48	25.31	19.86	16.97	13.94		7U	4.2	11.6	4.35	10.8
	2	9.43	9.07	7.56	4.69	4.34			2	18.47	18.16	16.18	16.13	11.02		2U	4.15	11.75	2.29	12.92
		9.43	10.02	7.77	4.89	4.07				18.17	19.19	16.49	13.87	11.63		2U	3.94	10.69	3.24	10.7
																0U	2.13	12.36	2.13	13.22
																0U	1.96	12.89	1.96	11.28
figure 5 b-d
	T-cells										NK92										IFNg
		clean	IFN	TNF	IFN+TNF	hypo	hypo+IFN	hypo+TNF	hypo+TNF+IFN			clean	IFN	TNF	IFN+TNF	hypo	hypo+IFN	hypo+TNF	hypo+TNF+IFN		media alone	no cytokines	TNF	hypo	hypo+TNF
		0.994595	0.983784	2.43243	2.10811	1.66486	1.9027	4.28108	4.44324			1.00175	1.17688	1.81436	1.8704	2.9387	2.85814	5.41156	5.36252		0	434.101	1921.59	425.945	1534.87
		1.00541	0.92973	2.44324	2.0973	1.84865	1.8054	3.81622	3.55676			0.989583	1.02431	1.80903	1.74306	2.90972	2.81944	4.93056	5.01389		0	297.355	1254.64	344.041	1437.6
		1.02941	1.0098	1.45098	1.64706	2.36275	2.17647	2.62745	2.80392			1.00172	1.18761	1.79002	1.85198	2.79174	2.70912	5.26334	5.35973		0	100.784	1398.54	127.37	1326.34
		0.970588	1.03922	1.48039	1.57843	2.30392	2.19608	2.69608	2.76471			1	1.03448	1.79655	1.73793	2.78276	2.6931	4.78276	5.05517		0	84.6962	1234.31	101.101	1944.74
		0.994709	1.01058	1.98413	1.92063	2.87302	2.62963	4.32275	4.52381												0	229.234	1452.27	249.614	1560.89
		1.00529	1.02645	1.79894	1.79894	2.97354	2.40212	3.92593	4.18518												0	144.915	278.259	138.752	233.576
		0.979058	1.01047	1.71728	1.73822	2.72775	2.4555	3.81675	4.27749
		1.02094	1.01047	1.7644	1.69634	2.86911	2.39791	3.56544	4.19895
figure 6 c
	MCF7		JIMT1		SKOV3		HeLa		Hek293T		Jurkat
	non stimulated	hypo+TNF	non stimulated	hypo+TNF	non stimulated	hypo+TNF	non stimulated	hypo+TNF	non stimulated	hypo+TNF	non stimulated	hypo+TNF
	14.7413	43.1889	7.40064	33.5523	5.72152	18.2316	6.63143	22.4006	4.97449	10.7742	4.76718	3.09872
	15.3165	50.2387	6.38587	33.0097	6.44836	18.5515	5.02658	25.7374	4.21995	13.0348	4.49766	3.64701
			6.82032	31.5036	5.64784	18.0077	4.55568	21.25	4.06583	16.9943	3.82166	4.73978
			6.8632	33.0422	5.66845	17.0813	3.96825	24.4463	4.14975	14.6626	4.2503	4.13016
			5.0226	29.106	5.8656	12.4587	6.18997	20.5085	4.18672	15.1311
			6.05478	27.0263	5.87239		4.02793	19.3328	4.69296	14.8644
figure 7 c
	CDX	0.63
	CDX	0.61
	CDX	0.6
	CDX	0.64
	CDX	0.67
	CDX	0.66
	CDX	0.64
	CDX	0.63
	matrigel	0.4
	matrigel	0.4
	matrigel	0.41
	matrigel	0.4
